# Supplementary material for: Genetic Diversity within a Collection of Italian Maize Inbred Lines: A Resource for Maize Genomics and Breeding
Source: Plants (Basel). 2024 Jan 23;13(3):336. doi: 10.3390/plants13030336 (PMC10857507; doi:10.3390/plants13030336)
Supplement: Supplementary file 1 [file plants-13-00336-s001.zip › Supplementary Table S1.xlsx]

## Sheet: single_aligned_sequences
Accession		Nr. sequences	Nr. aligned sequences*
Lo325		541	598
Lo390		963	788
Lo17		30470	30007
Lo1547		65109	75440
Lo271		67570	85275
Lo433		70415	70595
Lo1608		78112	66754
Lo9		95928	104042
Lo395		113291	47976
Lo1278		130135	131058
Lo7B		170229	120654
Lo93		176656	180804
Lo52w		198108	218876
Lo352		199391	212085
Lo1600		200324	244721
Lo28		227743	238352
Lo302		237763	241672
Lo105		240308	245348
Lo132		253131	280642
Lo468		269599	260038
Lo26		287514	234269
Lo398		295206	280024
Lo312		328348	367318
Lo8		343901	355792
Lo69B		345569	336036
Lo470		351994	395555
Lo6		353335	400517
Lo459		368479	380088
Lo431		392059	258512
Lo56w		404000	418695
Lo529		428482	475089
Lo328		459516	500794
Lo22		497741	495594
Lo425		497774	538714
Lo384		517679	571753
Lo21		519113	458775
Lo96		519725	517230
Lo47		525809	500465
Lo10		534150	620213
Lo53w		535562	562741
Lo1		565622	666223
Lo333		576045	646533
Lo294		582721	589355
Lo467		610134	580935
Lo392		635466	504939
Lo479		636205	675211
Lo146		645606	726702
Lo135		650731	749127
Lo434		664436	703939
Lo324		674147	656687
Lo107		705831	749182
Lo153		735459	870389
Lo223		743445	777840
Lo480		755133	789712
Lo550		769526	811487
Lo3		821023	923253
Lo486		849064	904090
Lo16		851653	900705
Lo245		857680	1073426
Lo444		857862	828800
Lo577		887843	925725
Lo225		898291	1100095
Lo212		904037	1029217
Lo210		906353	902986
Lo397		906691	285624
Lo70		911715	982341
Lo536		914913	850880
Lo233		926109	1018407
Lo154		934946	1039686
Lo1415B		937536	985974
Lo329		938641	999624
Lo7A		948890	1103948
Lo34		972748	989404
Lo301		983476	1100704
Lo516		984833	1143145
Lo283		986135	1108275
Lo530		992340	1020839
Lo150		999496	1101584
Lo543		999591	1083355
Lo1459		1005476	1235567
Lo175		1015445	1133529
Lo406B		1017548	993469
Lo39		1031842	1117603
Lo314		1033862	1154523
Lo206		1049407	1141090
Lo1270		1060986	1151677
Lo310		1069291	1187642
Lo1524		1070492	1236050
Lo46		1074917	1153596
Lo224		1077449	1152613
Lo465		1079889	1159664
Lo173		1084139	1181522
Lo227		1117593	1117822
Lo545		1118486	1172394
Lo355w		1146024	1230264
Lo531		1147616	1220348
Lo551		1149063	1192149
Lo401		1152676	1233148
Lo608		1161247	1305070
Lo1451		1163475	1355964
Lo472		1165759	1186666
Lo319		1176126	1411347
Lo95		1199895	1255903
Lo537		1203605	1274466
Lo54w		1206384	1376136
Lo20		1211869	1297937
Lo447		1223004	1143900
Lo1430		1229153	1469732
Lo15		1230109	1266457
Lo285		1236515	1304122
Lo217		1246079	1267995
Lo220		1246924	1357528
Lo553		1248137	1251994
Lo594		1267451	1242550
Lo215		1271994	1348401
Lo552		1276544	1380793
Lo496		1279717	1342046
Lo297		1281311	1379479
Lo616		1285474	1407045
Lo427		1287516	1357952
Lo151		1291699	1473577
Lo506		1292799	1342423
Lo542		1295139	1260873
Lo422		1315921	1334003
Lo202		1318828	1475995
Lo1541		1323996	1648851
Lo489		1331813	1409643
Lo207		1389051	1411573
Lo269		1390673	1649448
Lo631		1392119	1493463
Lo48w		1392163	1451930
Lo237		1400363	1509995
Lo1500		1400697	1632998
Lo463		1400816	1455166
Lo295		1402426	1529933
Lo402		1403349	1499066
Lo437		1408737	1437898
Lo428		1409184	1343957
Lo494		1411139	1471716
Lo64		1423804	1508244
Lo549		1431521	1269277
Lo43		1433569	1494043
Lo69A		1434079	1500093
Lo1497		1435213	1704064
Lo89		1437623	1592937
Lo502		1438867	1545392
Lo106		1440598	1487886
Lo330		1449421	1511560
Lo409		1451935	1584531
Lo4		1460246	1546053
Lo218		1471245	1588041
Lo67		1489275	1162871
Lo11		1492164	1577305
Lo234		1494238	1665898
Lo534		1503927	1668912
Lo487		1510931	1533725
Lo554		1511151	1679287
Lo334		1517615	1649968
Lo304		1530519	1694739
Lo508		1532845	1539838
Lo299		1539722	1762622
Lo492		1541332	1485444
Lo406A		1546169	1573391
Lo33		1555171	1801135
Lo192		1569980	1645153
Lo30		1573256	1675185
Lo228		1584946	1649415
Lo62w		1591739	1695321
Lo232		1592749	1725170
Lo186		1594878	1785134
Lo321		1598575	1751616
Lo60		1609686	1786350
Lo462		1625004	1740764
Lo389		1628141	1624503
Lo143		1635160	1751293
Lo19		1635615	1690106
Lo589		1644387	1699062
Lo587		1652631	1665211
Lo504		1652966	1678502
Lo88		1653227	1835248
Lo342w		1654016	1756008
Lo527w		1663534	1792726
Lo343		1663804	1828096
Lo134		1666171	1688016
Lo405		1672564	1667263
Lo497		1675488	1806543
Lo474		1676075	1538764
Lo1425		1682330	2046310
Lo498		1682816	1680262
Lo481		1683106	1619374
Lo532		1685494	1593568
Lo104		1688087	1752804
Lo579		1696736	1694678
Lo191		1700462	1902057
Lo379		1701512	1828327
Lo461		1705437	1815360
Lo178		1705862	1855026
Lo456		1717983	1935438
Lo18		1718992	1836975
Lo541		1734620	1781618
Lo436		1735173	1838381
Lo158		1742501	1896721
Lo27		1746683	1836180
Lo49w		1747225	1669338
Lo412A		1752170	1778233
Lo414		1758522	1699022
Lo364w		1767934	1686917
Lo341		1775109	1828900
Lo214		1787001	1901356
Lo385		1790045	1707952
Lo172		1791155	1973751
Lo567		1792085	1509320
Lo57w		1800659	1933177
Lo615		1802040	1898809
Lo548		1804392	2047964
Lo38		1804797	1963830
Lo394		1804907	1940035
Lo528		1804972	1994781
Lo438		1806489	2013046
Lo460		1810357	1702329
Lo488		1817383	1692297
Lo73		1820046	2006994
Lo416		1820058	1788533
Lo505		1825023	1884916
Lo555		1825730	1925245
Lo1455		1830224	2225662
Lo289		1834806	1940994
Lo117		1843471	2094666
Lo1320A		1848580	2000454
Lo156A		1852753	2022130
Lo446		1854239	1706695
Lo454		1859594	1913497
Lo100		1865298	1930345
Lo145		1866539	2075645
Lo1507		1868219	2227822
Lo448		1871186	2023571
Lo386		1874834	1703226
Lo449W		1875336	1832266
Lo65		1895916	2100388
Lo74		1904201	2062465
Lo203		1917140	2032135
Lo185		1922548	1986212
Lo565		1923068	1808258
Lo347		1923134	1872722
Lo435		1925425	1969016
Lo1504		1929386	2053461
Lo115		1931939	1969987
Lo152		1932152	2215028
Lo169		1934620	2090423
Lo491		1948199	2143359
Lo113		1948553	2157104
Lo442		1951614	2113657
Lo37		1952436	2121758
Lo503		1956111	2073487
Lo1512		1965871	2011407
Lo1260		1966375	2149679
Lo509		1975550	2075884
Lo72		1983184	2121298
Lo412B		1991036	1972666
Lo287		2000092	2335830
Lo349		2007209	1862329
Lo1412		2012904	2129891
Lo320		2018422	2274954
Lo181		2032350	2287389
Lo221		2043994	2513037
Lo187		2045044	2146681
Lo410		2058704	1976827
Lo188		2060814	2190821
Lo83		2062884	2470549
Lo1498		2068262	2458265
Lo1530		2072973	2429961
Lo51w		2075793	2050150
Lo159		2085265	2381765
Lo84		2088166	2202775
Lo338		2100414	2113313
Lo458		2108178	2227479
Lo451W		2116365	1937229
Lo403		2126443	2245652
Lo176		2150126	2411266
Lo377		2189941	2310693
Lo50w		2197550	2309722
Lo344		2198216	2429039
Lo189		2207648	2343584
Lo138w		2209086	2299535
Lo101		2228197	2465250
Lo286		2250392	2445761
Lo388		2258477	1992506
Lo415		2304672	2432735
Lo507		2311542	2417940
Lo272		2313703	2605419
Lo387		2321124	101547
Lo92		2324839	2469101
Lo471		2326820	2196504
Lo318		2328250	2388864
Lo512		2343072	2690212
Lo332		2347805	2412171
Lo1453		2366366	3123136
Lo863		2367724	2427068
Lo13		2375201	2643543
Lo557		2385013	2485982
Lo356		2395597	2626282
Lo455		2397248	2512881
Lo407		2407059	2786231
Lo348		2418275	2407790
Lo183		2419440	2525113
Lo193		2424652	2751494
Lo367w		2438786	2362989
Lo55w		2445565	2673382
Lo5		2463566	2627427
Lo586		2464049	2536509
Lo36		2470902	2439628
Lo196		2481321	2907263
Lo277		2481989	2620909
Lo275		2490330	2716378
Lo576		2494395	2687116
Lo280		2506636	2705637
Lo29		2530209	2551012
Lo239		2533247	2788778
Lo564		2613499	2994856
Lo404		2620971	3034924
Lo32		2624238	2954574
Lo469		2625280	2608184
Lo1461		2634478	3349154
Lo963		2636574	2374181
Lo452		2643866	2829857
Lo432		2670779	2704319
Lo226		2699282	2901633
Lo276		2709106	3284014
Lo58		2724116	3095601
Lo306		2731802	2925286
Lo293		2738715	3142885
Lo365w		2758164	2788179
Lo466		2769405	2744737
Lo35		2782651	2972345
Lo572		2792765	2985584
Lo406C		2797062	2773898
Lo171		2803325	3170075
Lo116		2830648	3174444
Lo71		2836407	3117297
Lo144		2862965	2841044
Lo592		2869789	3066193
Lo156B		2881600	3124113
Lo440		2889802	3090682
Lo305		2903382	3141898
Lo611		2919588	3066824
Lo66		2943481	3196262
Lo222		3021357	3156880
Lo244		3027197	3390871
Lo350		3060467	3403870
Lo399		3071552	3178614
Lo177		3075127	3231595
Lo1457		3119751	4071856
Lo568		3124022	3082396
Lo82		3131180	3453585
Lo120		3184253	3427745
Lo309		3187911	3794430
Lo573		3203697	3542485
Lo90		3224721	3677469
Lo1614		3266580	3565060
Lo417		3277825	3353345
Lo453		3296027	3714545
Lo235		3316832	3475816
Lo593		3349216	3560913
Lo511		3397587	3692108
Lo400		3419750	3260530
Lo429		3454761	3552686
Lo112		3468735	3989680
Lo59		3487613	3524154
Lo190		3489852	3884687
Lo450W		3492096	3563442
Lo580		3566577	3857828
Lo408		3612286	3646195
Lo375		3739481	3639939
Lo340		3758548	3797704
Lo230		3760373	4153677
Lo303		3851308	4800009
Lo382		4037036	4095866
Lo423		4073204	4368167
Lo439		4111866	3994402
Lo578		4120536	4368588
Lo457		4603085	4690985
Lo114		4702438	5265221
Lo80		5510196	5965378
Lo79		5742482	6340530
* In some cases the number of aligned sequences is higher than the one of sequences as a sequence can be aligned to more than one location.
