# Supplementary material for: Genetic Diversity within a Collection of Italian Maize Inbred Lines: A Resource for Maize Genomics and Breeding
Source: Plants (Basel). 2024 Jan 23;13(3):336. doi: 10.3390/plants13030336 (PMC10857507; doi:10.3390/plants13030336)
Supplement: Supplementary file 1 [file plants-13-00336-s001.zip › Supplementary Table S2.xlsx]

## Sheet: Foglio1
Taxa	Maturity classes - EARLY 52-56 DAYS / MEDIUM: 57-61 /LATE over 62	Kernel type	Group	ADMIXTURE	K-means	hierarchical clustering		PC1	PC2	PC3	PC4	PC5
Lo1_NostranodellIsola	EARLY	Flint	Insubrian	1	2	1		2.34754	2.66383	-4.29128	2.27694	-1.10974
Lo10_NostranodellIsola	EARLY	Flint	Insubrian	1	4	1		0.662634	1.96548	-3.88	2.05826	-0.322995
Lo100_ScaglioloGVpr	MEDIUM	Flint	Insubrian	3	3	3		4.72263	-7.01566	-4.91671	-2.61791	0.757186
Lo101_ScagliolinoGV	MEDIUM	Flint	Insubrian	3	3	3		5.56467	-10.0428	-6.18189	-3.93245	-0.557516
Lo104_ScagliolinoGVpr	MEDIUM	Flint	Insubrian	3	3	3		4.28486	-7.95428	-5.17764	-2.26287	2.03325
Lo106_Silvermine	LATE	Flint like	White	4	4	4		-5.8999	0.418289	-0.0295793	-0.771424	0.247755
Lo107_BiancoPiavetipoScagl	MEDIUM	Flint	White	1	4	2		0.0375287	-1.21682	-3.89276	1.01519	0.645404
Lo11_NostranodellIsola	MEDIUM	Flint	Insubrian	2	2	2		5.5255	-0.139476	-2.4516	-0.13998	-2.87709
Lo112_ScagliolinoGVpr	EARLY	Flint	Insubrian	3	3	2		3.17227	-6.56339	-1.55236	-1.89928	-1.48554
Lo113_ScagliolinoGVpr	MEDIUM	Flint	Insubrian	3	3	3		4.38856	-6.68548	-5.09676	-1.09546	-0.474305
Lo114	EARLY	Flint	Insubrian	3	2	3		5.46873	-1.59136	-0.213756	-3.28381	-0.535857
Lo115_ScagliolinoGVpr	LATE	Flint	Insubrian	3	3	3		4.40063	-7.15052	-3.34277	-2.15309	2.49955
Lo116_SanPancrazio	MEDIUM	Flint	Microsperma	3	1	2		5.79245	-1.31005	3.30155	2.31726	-0.437015
Lo117_SanPancrazio	LATE	Flint	Microsperma	3	1	2		4.30463	-0.682887	1.09403	4.5393	-0.682496
Lo120_PfisterPapetti	n.d.	Flint		4	4	2		-1.0929	0.137453	2.65816	-0.203939	0.947581
Lo1260_Antonella	LATE	Dent	Elite	4	4	4		-7.12963	-1.0885	1.52054	-1.63856	-1.62632
Lo1270_Lo1056xLatina	MEDIUM	Dent	Elite	4	4	1		-5.92832	1.02398	-1.32073	-0.417306	-0.658057
Lo13_ScaglioloGV	EARLY	Flint	Insubrian	2	2	2		4.62349	1.65707	-0.390305	-2.61481	-2.03363
Lo1320A_Lo1142xP3394	LATE	Flint like	Elite	4	4	4		-6.37132	0.639005	-1.45507	0.104508	-0.42775
Lo134_ExLo32xLo3	MEDIUM	Flint	Insubrian	2	2	2		4.68052	2.96793	-1.4803	-1.18249	-3.4888
Lo135_ExMaranoxIsolabasso	MEDIUM	Flint	Insubrian	1	1	2		1.24449	0.162105	-4.98593	1.41465	0.676968
Lo138w_ExLP3Portoghese	EARLY	Flint	White	4	4	4		-1.78574	-1.50886	-0.746488	1.44894	1.8441
Lo1412_Antonella	LATE	Dent	Elite	4	4	4		-6.25369	0.354336	-0.886331	-1.22289	-1.38513
Lo1415B_DK440	MEDIUM	Dent	Elite	4	4	4		-4.99389	0.865794	-2.52601	0.898462	-1.17927
Lo1425_Lo1301xLo1106	MEDIUM	Dent	Elite	1	4	1		-6.9993	1.83614	-2.63709	0.877741	-1.84601
Lo143_Marano	EARLY	Flint	Microsperma	3	1	2		-0.375556	-1.98572	-1.27467	0.840304	0.0133729
Lo1430_Lo1240xLo1208	LATE	Dent	Elite	4	4	1		-5.83988	1.49324	-1.76326	0.0446913	-0.186121
Lo144_Marano	EARLY	Flint	Microsperma	3	3	3		5.03745	-6.92662	-3.312	-1.43654	0.510671
Lo145_SanPancrazio	MEDIUM	Flint	Microsperma	2	1	2		2.18915	0.613939	0.738718	0.791759	2.45369
Lo1451_Lo1279xLo1183	MEDIUM	Dent	Elite	4	4	1		-6.30758	1.02944	-1.76616	0.775784	-0.713093
Lo1453_Lo1279xLo1301	LATE	Dent	Elite	4	4	1		-8.95001	0.545667	-0.768467	-0.825764	-1.23652
Lo1455_Lo1299xLo1263	LATE	Dent	Elite	4	4	1		-6.9751	0.404072	-1.96729	-0.453175	-1.39358
Lo1457_Lo1301xLo1106	LATE	Dent	Elite	4	4	1		-9.16212	0.709869	-1.22039	-1.15193	-3.06744
Lo1459_Lo1301xLo1303	LATE	Dent	Elite	1	4	1		-5.16878	2.29646	-3.27789	2.12299	-0.329939
Lo146_SanPancrazio	MEDIUM	Flint	Microsperma	1	1	2		2.94743	0.931686	-1.38403	4.37718	0.768133
Lo1461_SynBGSF	LATE	Dent	Elite	4	4	1		-8.6044	0.136715	-0.73954	-0.918934	-2.85597
Lo1497_SynBGSF	MEDIUM	Dent	Elite	4	4	1		-7.40471	-0.234033	-1.1177	-0.884402	-1.78951
Lo1498_DKC6530	LATE	Dent	Elite	4	4	4		-5.86418	0.520928	-0.51524	-1.07465	-2.41135
Lo15_NostranodellIsola	LATE	Flint	Insubrian	2	1	2		2.21617	1.22752	0.0466923	-0.00887129	0.734367
Lo150_Azcoitia	MEDIUM	Flint	USA	1	1	4		0.985416	2.05642	-0.108319	0.938222	0.453753
Lo1500_Klaxon	LATE	Dent	Elite	4	4	1		-5.46969	1.85332	-1.89561	1.17563	-0.676517
Lo1504_Lo1260xLo1270	LATE	Dent	Elite	4	4	4		-6.54225	0.340885	0.267403	0.652776	-0.588459
Lo1507_Lo1301xLo1255	LATE	Dent	Elite	4	4	1		-7.92972	1.8435	-1.8281	-0.0195459	-1.4703
Lo151_Fvulgaris	EARLY	Flint like		4	4	4		-5.10965	1.19454	-1.48766	1.03327	0.227258
Lo1512_Lo1296xLo1208	LATE	Dent	Elite	4	4	4		-7.57041	0.23292	-0.088668	-1.30211	-1.58
Lo152_PfisterPapetti	MEDIUM	Flint		4	4	4		-7.35659	-1.26738	0.34923	-3.58392	-2.12828
Lo1524_SynMP	LATE	Dent	Elite	1	4	4		-3.42629	1.39464	-2.69773	1.95697	0.362986
Lo153_TschirpanLN96	MEDIUM	Flint		1	4	2		-0.980079	1.60157	-1.69243	1.12264	-0.174056
Lo1530_PR31G98	LATE	Dent	Elite	4	4	1		-6.44204	1.30118	-1.30745	0.389048	-1.67591
Lo154_Campascio	MEDIUM	Flint		2	2	2		4.99382	5.93273	0.562969	-2.02841	3.02597
Lo1541_SynBGSF	LATE	Dent	Elite	4	4	1		-7.02175	1.02769	-2.38089	0.522301	-1.69696
Lo156A_ExInbNy38	MEDIUM	Flint like	USA	4	4	4		-7.29144	1.12916	1.30241	-0.787893	0.198736
Lo156B_ExInbNy38	MEDIUM	Flint like	USA	4	4	4		-8.09857	-0.511046	3.64698	-2.91972	-0.247523
Lo158_WF9-3xM14	MEDIUM	Flint like	USA	4	4	4		-9.84744	-1.1067	0.132377	-4.94735	-3.46597
Lo159_WF9-3xM14	MEDIUM	Flint like	USA	4	4	4		-9.85125	-1.23629	1.1686	-4.38914	-2.11507
Lo16_NostranodellIsola	EARLY	Flint	Insubrian	1	2	2		3.43096	0.560027	-4.17382	0.912895	-2.41931
Lo1614_LH82xVa99	LATE	Dent	Elite	4	4	4		-7.89563	-1.04716	2.37719	-3.38152	-0.979289
Lo169_LB11	EARLY	Flint	Portugal	2	2	2		2.97779	0.439898	1.43565	-3.17689	-0.676825
Lo171_Oerlikon31	EARLY	Flint	Swiss	4	4	4		-4.72386	-5.10467	5.33561	1.26587	6.63574
Lo172_Wien	MEDIUM	Flint	Austria	3	1	4		0.559489	-3.68627	2.59991	1.00785	3.05998
Lo173_Mammarth	MEDIUM	Flint like	Portugal	4	4	4		-2.7699	-0.00977304	0.89803	0.425801	0.922773
Lo175_PB14	MEDIUM	Flint	Spain	4	4	4		-3.13749	0.424867	-1.62612	0.733642	0.0682068
Lo176_INIAAlcala	MEDIUM	Flint	Spain	4	4	4		-3.99526	-0.378	0.535745	-0.551771	-0.180003
Lo177_Afganistan	MEDIUM	Flint	Afganistan	4	4	4		-5.89555	-2.4888	1.82318	-2.14079	-1.83543
Lo178_Marano	EARLY	Flint	Microsperma	3	3	3		3.88481	-4.2636	-1.32314	-1.17356	-0.546033
Lo18_NostranodellIsola	MEDIUM	Flint	Insubrian	2	2	2		6.25862	7.25894	-0.809029	-7.69747	4.74193
Lo181_OP25	EARLY	Flint like	USA	4	4	2		-3.49806	-0.144372	0.592884	0.379205	-1.18792
Lo183_Kab	EARLY	Flint		4	1	2		-0.874323	-1.74053	3.82871	-0.276653	-0.28031
Lo185_Lo32xLo38	MEDIUM	Flint	Insubrian	2	2	2		4.78667	1.12662	2.67082	-0.252749	-6.08135
Lo186_MaranoxIsolabasso	MEDIUM	Flint	Insubrian/Microsperma	2	2	2		5.27216	3.1404	1.33871	-2.6671	-2.18779
Lo187_Lo38xLo3	MEDIUM	Flint	Insubrian	4	4	2		-1.69408	0.099092	0.40455	-1.48676	-2.6128
Lo188_Lo29xLo58	MEDIUM	Flint	Insubrian/Microsperma	3	1	2		4.05555	-1.81318	4.93011	4.321	-4.48072
Lo189_Lo29xLo58	MEDIUM	Flint	Insubrian	3	1	2		4.89078	-2.36671	4.01494	2.58848	-1.40226
Lo19_NostranodellIsola	MEDIUM	Flint	Insubrian	2	2	2		5.00122	2.63022	2.27665	0.973263	-0.229669
Lo190_Lo32xLo58	MEDIUM	Flint	Insubrian	2	2	2		6.53035	0.631042	6.7045	1.73105	-9.0305
Lo191_Lo58xLo3	LATE	Flint	Insubrian	1	2	2		2.34218	3.68575	-1.11985	3.47303	-3.10756
Lo192_Lo58xLo32	LATE	Flint	Insubrian/Microsperma	2	2	2		4.97556	3.86745	3.63775	2.04336	-7.67017
Lo193_Marano28	MEDIUM	Flint	Microsperma	4	4	2		-1.89612	-2.10649	2.51251	-0.583887	-0.384599
Lo196_W25xSanPancrazio	MEDIUM	Flint	USA	4	4	4		-5.17225	-3.56089	2.47426	-1.38045	-0.489304
Lo20_NostranodellIsola	LATE	Flint	Insubrian	2	2	2		4.54891	3.43597	0.966038	0.727634	-0.0131561
Lo202_OP25	EARLY	Flint	USA	1	4	1		-3.3689	2.16019	-3.10236	3.07677	1.53209
Lo203_IPS47295	EARLY	Flint		4	4	4		-4.85704	0.744337	2.10584	-0.666369	0.656028
Lo206_WDxW9	MEDIUM	Flint like	USA	4	4	4		-5.75978	0.429488	0.170877	-0.298802	-0.0906413
Lo207_WDxW9	MEDIUM	Flint like	USA	4	4	4		-5.68632	1.07626	0.459338	0.542746	0.51311
Lo21_NostranodellIsola	MEDIUM	Flint	Insubrian	1	2	1		1.39512	5.03998	-4.24801	0.739326	1.98777
Lo210_BlackBeanty	EARLY	Flint like		4	4	4		-3.6199	-0.920321	2.64509	1.75439	4.68213
Lo212_LP23	MEDIUM	Flint		4	4	4		-7.67397	0.0117782	-1.09708	-2.35647	-1.18659
Lo214_LP25	MEDIUM	Flint		4	4	4		-7.89497	-1.14556	0.692017	-3.25902	-2.06677
Lo215_Le118	MEDIUM	Flint		4	4	4		-4.24241	0.361906	0.511268	0.46291	1.93366
Lo217_LongYellow	EARLY	Flint like		4	4	4		-5.24159	-1.65163	3.62268	0.729811	5.12542
Lo218_TschirpanLN96	MEDIUM	Flint		4	4	2		-1.7829	-0.71427	1.22729	-0.477749	0.390282
Lo22_NostranodellIsola	MEDIUM	Flint	Insubrian	1	1	1		1.32424	3.53043	-2.54366	2.88	0.301991
Lo220_TschirpanLN96	MEDIUM	Flint	Bulgaria	2	2	2		3.12285	0.533018	0.458911	-1.39247	-3.21131
Lo221_OP25	MEDIUM	Flint		4	4	4		-4.01403	-0.850264	-0.382467	0.480201	2.37222
Lo222_OP25	EARLY	Flint	USA	2	1	2		0.948689	-0.848778	2.62013	-1.24135	-2.42591
Lo223_OP25	EARLY	Flint	USA	1	4	2		-1.27435	1.44661	-1.45034	2.22181	0.371149
Lo224_OP25	EARLY	Flint	USA	4	4	2		-0.36874	-0.314099	0.944141	0.515497	0.631782
Lo225_OP25	MEDIUM	Flint	USA	1	4	4		-2.01972	1.45005	-2.08427	2.54797	0.721447
Lo226_LP14	EARLY	Flint		4	4	2		-3.61986	-0.405101	1.53876	-3.16982	-3.5832
Lo227_TschirpanLN96	MEDIUM	Flint	Bulgaria	3	1	2		3.71124	-0.680927	-0.446421	2.14067	-0.15139
Lo228_MaisGreco	EARLY	Flint		4	1	2		0.236762	-0.660311	-0.0124058	0.925329	0.197096
Lo230_MaisRusso	MEDIUM	Flint		2	1	2		0.216557	1.77058	2.76608	-0.900871	-2.2723
Lo232_MaisRusso	MEDIUM	Flint		4	4	4		-1.9608	-0.822731	0.366896	-0.237099	-0.549119
Lo233_MaisRusso	MEDIUM	Flint		1	4	1		-4.01166	1.85543	-2.15624	1.94628	-1.45174
Lo234_Taipana	MEDIUM	Flint like		4	4	4		-3.84129	-0.595451	2.27442	0.105765	2.1314
Lo235_Torinese	EARLY	Flint		3	3	3		3.24304	-5.32506	-2.14004	-0.645036	-0.302399
Lo237_Campascio	EARLY	Flint		2	1	2		1.5479	0.569768	1.72219	0.0329791	1.39952
Lo239_SanColombano2	MEDIUM	Flint		4	4	2		-2.6575	-1.62337	1.52948	-0.967991	0.944821
Lo244_1111	MEDIUM	Flint		4	1	2		-0.51926	-0.121666	0.505386	-2.77627	-2.49095
Lo245_1111	EARLY	Flint	USA	4	4	1		-5.49603	0.144552	-1.77154	-0.0273718	-0.386681
Lo269_1035INIAAlcala	EARLY	Flint like	Spain	4	4	4		-4.28184	-0.769675	-0.678021	-0.252944	0.871942
Lo27_Pignolettodoro	MEDIUM	Flint	Insubrian	3	1	2		3.49121	-2.51796	1.23617	2.62078	0.0285928
Lo272_PfisterPapetti	MEDIUM	Flint		4	4	4		-7.61424	-1.52998	0.117555	-3.25842	-1.90667
Lo275_IPS47295	EARLY	Flint		4	4	4		-4.40199	-2.08241	5.26021	-1.2207	4.50038
Lo276_Silverqueen	EARLY	Flint	White	4	4	4		-7.52161	-1.72857	0.478203	-3.18055	-0.967607
Lo277_MaisGreco	MEDIUM	Dent	Greece	3	1	2		1.08083	-1.51272	0.633206	0.0967633	0.345754
Lo280_MaisGreco	EARLY	Dent		4	4	2		-2.68963	-2.15339	2.80767	-0.443811	0.413907
Lo283_11x88	LATE	Flint like	Insubrian	4	4	4		-8.94083	-1.33059	-1.49978	-3.14749	-2.72633
Lo285_11x165	MEDIUM	Flint like	Insubrian	4	4	4		-4.13853	-0.0980158	-0.412012	-0.313197	-1.20384
Lo286_11x165	LATE	Flint like	Insubrian	4	4	4		-7.43881	-0.122027	-1.23415	-2.1701	-1.59944
Lo287_11x119	LATE	Flint like	Insubrian	4	4	4		-8.96687	-1.65949	0.608102	-3.5009	-2.07595
Lo289_11x34	EARLY	Flint like	Insubrian	4	4	4		-7.75034	-0.458442	-0.122808	-2.72386	-2.00915
Lo29_Pignolettodoro		Flint	Insubrian	3	1	2		5.23752	-3.75741	2.89067	4.78245	-1.10963
Lo293_70x110	LATE	Flint like	Insubrian	4	4	4		-7.54433	-1.08611	3.39187	-2.60119	1.09761
Lo294_70x110	EARLY	Flint like	Insubrian	1	4	1		-3.09954	2.21965	-2.45175	1.64345	0.973507
Lo295_70x110	MEDIUM	Flint like	Insubrian	4	4	4		-4.43331	1.44464	-1.42918	0.521151	0.634976
Lo297_2x118	MEDIUM	Flint like	Australia	4	4	2		-1.77605	-2.23631	-3.05769	-1.04021	-1.03104
Lo299_5x190	MEDIUM	Flint like	Insubrian	4	4	4		-9.99478	-1.88917	-0.307998	-4.89127	-3.43746
Lo3_NostranodellIsola	EARLY	Flint	Insubrian	1	2	2		3.88637	1.32811	-4.22476	1.62886	-2.24847
Lo30_Rostrato	LATE	Flint	Insubrian	2	1	2		4.80139	1.30771	3.51707	-1.19009	-0.0364227
Lo301_ExNy48	MEDIUM	Flint like		4	4	4		-4.899	0.536725	0.415552	0.622717	0.0472028
Lo303_F1131	MEDIUM	Flint like		4	4	4		-8.07253	-0.803773	2.12911	-2.40391	-1.17246
Lo304_ExWDxW9	EARLY	Flint like	USA	4	4	4		-5.07245	1.42619	-1.13368	0.997474	0.325986
Lo305_ExWDxW9	EARLY	Flint like	USA	4	1	4		-0.560291	-2.15626	3.77295	1.78837	1.13405
Lo306_ExLo289#4	MEDIUM	Flint like	USA	2	1	2		-0.232729	1.10264	3.88844	-1.45235	-3.23683
Lo309_KingKoFoggia	EARLY	Flint like		4	4	4		-7.03544	-0.669343	1.52297	-2.45565	-0.989788
Lo310_PB22	LATE	Flint like	Portugal	4	4	4		-5.26749	1.6781	-2.05745	1.00313	-0.0862054
Lo312_TschirpanLN96	MEDIUM	Flint like		1	4	1		-1.43147	3.09357	-5.13885	3.34444	0.30981
Lo314_TschirpanLN96	LATE	Flint like		4	4	4		-5.53888	1.04154	-2.17735	0.409201	-0.871718
Lo318_TschirpanLN96	MEDIUM	Flint like		4	4	4		-3.56773	0.474764	-0.156271	-1.13611	-1.48535
Lo319_11x88	MEDIUM	Flint like	Insubrian	4	4	4		-6.60279	1.05145	-2.71292	-1.16855	-1.14996
Lo32_Isolabasso	LATE	Flint	Insubrian	2	2	2		7.26845	4.49286	3.75181	-3.89308	-6.13499
Lo320_11x88	MEDIUM	Flint like	Insubrian	4	4	4		-8.93241	-0.459778	-1.09493	-3.17584	-3.00744
Lo321_Wellingrowe	MEDIUM	Flint like	USA	4	4	4		-5.45686	-0.301398	0.0425046	-1.15975	-0.0249901
Lo324	MEDIUM	Flint		1	4	1		-0.382121	3.44295	-3.67654	3.15761	-0.564165
Lo328_Lo3xLo32	MEDIUM	Flint	Insubrian	1	4	1		-0.294397	3.95272	-3.03041	3.26439	-0.59902
Lo329_Pfisterx23A	LATE	Flint		2	2	2		2.76072	3.8598	-0.381932	0.782431	-4.21576
Lo33_Isolabasso	MEDIUM	Flint	Insubrian	1	2	2		1.6366	3.2549	-3.75728	2.58386	-0.828295
Lo330_3Ax190	MEDIUM	Flint		1	1	2		-0.308583	2.57748	-0.959647	1.26525	-1.08439
Lo332_ScaglioloDKorange	LATE	Flint	Insubrian	2	1	2		4.3804	1.32683	2.91438	-0.85898	-2.0079
Lo333_ScaglioloDKorange	LATE	Flint	Insubrian	1	4	1		-0.600081	2.739	-2.5485	3.09097	0.374963
Lo334_Scagliolino2317Zanchi	LATE	Flint	Insubrian	2	1	2		1.10373	1.46989	2.03419	1.37506	0.265364
Lo338	MEDIUM	Flint		2	2	2		2.1419	2.69028	-1.25264	1.06795	-1.05742
Lo34_Isolabasso	MEDIUM	Flint	Insubrian	1	2	2		4.03927	3.66334	-1.56429	-0.851452	1.98534
Lo340_ExWDxW9	EARLY	Flint	USA	4	1	2		-0.292184	-3.17439	4.11266	1.46293	-0.0230764
Lo341_SpanishInb1xSPancrazio	EARLY	Flint	Spagna	3	1	4		0.747373	-4.42671	0.118516	0.373523	2.93654
Lo342w	EARLY	Flint like	White	4	4	4		-4.19991	1.17242	3.28986	-0.587561	3.06101
Lo343_A73xA334	LATE	Flint like	USA	4	4	4		-5.26618	0.103773	-0.371579	-0.523654	0.309462
Lo344_A73xA334	LATE	Flint like	USA	4	4	4		-4.57403	0.904863	0.605113	-0.604193	1.06532
Lo347_Lo4xLo71	MEDIUM	Flint	Insubrian	2	2	2		7.60526	7.84815	-0.0786836	-9.76882	5.24033
Lo348_Lo5xLo23	EARLY	Flint	Insubrian	2	2	2		6.61992	5.55412	1.29731	-5.61741	0.97434
Lo349_Lo29xR4	EARLY	Flint	Insubrian	3	1	2		1.87865	-2.1972	0.473432	3.40035	-1.1795
Lo35_Isolabasso	MEDIUM	Flint	Insubrian	2	2	2		6.34651	2.50844	3.39235	-3.90582	-3.22496
Lo350_Lo15xLo19	MEDIUM	Flint	Insubrian	2	2	2		4.73511	2.58065	-0.74424	-3.65951	-1.32049
Lo355w_ExPB44	MEDIUM	Flint	White	4	4	4		-1.51884	-0.37223	-0.126554	2.29642	3.7229
Lo356_SpanishInb19	MEDIUM	Flint	Spain	4	4	4		-5.49318	0.0362163	1.71729	-0.564847	1.09648
Lo36_Isolabasso	MEDIUM	Flint	Insubrian	2	2	2		6.04104	2.18852	2.76425	-3.37623	-4.25645
Lo364w_Ex4RH3	MEDIUM	Flint	White	4	4	4		-3.83038	-3.07815	3.48164	1.30746	5.77304
Lo365w_13926WoodsNorthern	MEDIUM	Flint	USA	4	4	4		-5.93965	-1.17099	3.68985	0.0661133	3.05697
Lo367w_Wisconsin7diAquileia	EARLY	Flint	White	4	4	2		-6.36781	-0.340917	4.92742	-0.907702	2.31594
Lo37_Isolabasso	MEDIUM	Flint like	Insubrian	1	4	4		-1.34925	2.34573	-2.83526	1.73311	-0.938404
Lo375_Oerlikon12	EARLY	Flint	Swiss	3	1	2		2.11525	-2.10475	1.70319	0.464849	0.711291
Lo377_SpanishInb38	EARLY	Flint	White	4	4	4		-3.96782	0.18154	4.43026	-0.540682	3.38965
Lo379_SacraFamiglia	MEDIUM	Flint like	Microsperma	2	1	2		5.23665	-0.0260283	1.41118	-2.42874	-1.51427
Lo38_Scagliolo	LATE	Flint	Insubrian	4	4	2		-1.67242	0.396148	1.39137	-1.26518	-2.04595
Lo382_SacraFamiglia	MEDIUM	Flint like	Microsperma	2	1	2		4.98357	-1.69243	2.90866	-2.19163	-0.442481
Lo384_CinquantinoDavini	MEDIUM	Flint	Microsperma	1	4	1		-0.126397	3.14983	-4.53015	4.10247	0.433853
Lo385_CinquantinoDavini	EARLY	Flint	Microsperma	2	1	2		3.65047	-0.135398	0.688762	1.12192	1.1243
Lo386_CinquantinoSanFermo	EARLY	Flint	Microsperma	3	1	2		3.94379	-0.277733	2.53896	1.36326	1.31833
Lo388_CinquantinodiCremona	EARLY	Flint	Microsperma	1	1	2		1.11506	2.21185	-3.04549	3.04964	-0.1452
Lo389_CinquantinodiCremona	EARLY	Flint	Microsperma	2	1	2		2.77135	1.0433	-0.21168	2.08398	0.132888
Lo39_Scagliolo	LATE	Flint	Insubrian	2	2	2		6.00409	5.0955	2.08969	-3.18415	4.49842
Lo392_CinquantinodiCremona	EARLY	Flint	Microsperma	1	1	1		0.863543	2.40735	-3.67722	3.83306	1.18215
Lo394_CinquantinoSanFermo	EARLY	Flint	Microsperma	4	4	2		-0.75161	2.04639	1.32897	0.224151	-0.583484
Lo397_SacraFamiglia25	EARLY	Flint	Microsperma	1	4	1		-0.562271	3.20807	-4.14389	3.39905	1.24082
Lo399_SacraFamiglia36	EARLY	Flint	Microsperma	2	1	2		5.3841	0.062913	1.68558	-1.81094	-2.04627
Lo4_NostranodellIsola	MEDIUM	Flint	Insubrian	2	2	2		4.63249	4.83005	-2.34744	-2.92241	0.921954
Lo400_SacraFamiglia36	EARLY	Flint like	Microsperma	4	1	2		-0.632146	-1.35407	4.29701	-0.121656	2.06996
Lo401_SacraFamiglia36	EARLY	Flint like	Microsperma	1	1	2		1.23599	1.21092	-0.650314	1.26808	1.26115
Lo402_SacraFamiglia36	EARLY	Flint like	Microsperma	2	1	2		4.30053	-0.495563	4.33801	1.92509	4.57202
Lo403_SacraFamiglia43	EARLY	Flint like	Microsperma	4	4	2		-2.26644	-2.80274	0.89903	-0.715596	-0.119406
Lo404_SacraFamiglia43	EARLY	Flint	Microsperma	4	4	2		-1.59379	-0.465724	-1.59537	1.38148	0.256281
Lo405_SacraFamiglia51	EARLY	Flint	Microsperma	1	1	2		-0.199316	1.09581	1.2499	2.83758	2.04484
Lo406A_SacraFamiglia51	MEDIUM	Flint	Microsperma	4	1	2		0.0142399	0.687458	2.3836	0.628227	2.79904
Lo406B_SacraFamiglia51	MEDIUM	Flint like	Microsperma	1	1	2		0.81726	0.897994	1.65723	1.44964	1.99931
Lo406C_SacraFamiglia51	MEDIUM	Flint	Microsperma	2	1	2		1.20425	-1.14782	6.64553	-0.382325	3.82171
Lo407_SacraFamiglia53	EARLY	Flint	Microsperma	2	1	2		1.08424	1.85642	2.00032	2.25815	3.30689
Lo408_SacraFamiglia76	EARLY	Flint	Microsperma	2	1	2		2.6495	0.208276	2.34527	1.18477	0.27319
Lo409_SacraFamiglia79	MEDIUM	Flint	Microsperma	4	1	2		-1.31498	-0.750728	0.820843	1.23286	1.95478
Lo410_SacraFamiglia79	MEDIUM	Flint	Microsperma	2	1	2		4.7554	-1.45187	1.04963	0.778719	-1.00443
Lo412A_SacraFamiglia51	EARLY	Flint like	Microsperma	3	1	2		3.37732	-2.66356	0.836341	2.24412	0.867266
Lo412B_SacraFamiglia51	EARLY	Flint like	Microsperma	3	1	2		2.16543	-0.0496481	0.639075	3.76155	1.08555
Lo414_SanColombanoCertenoli	MEDIUM	Flint		3	1	2		3.28422	-0.177492	0.960632	2.41685	-1.19775
Lo415_ExNy38	LATE	Flint like		4	4	4		-7.06885	0.532446	2.20915	-1.67033	-0.552621
Lo416_CinquantinodiAquileia	MEDIUM	Flint like	Microsperma	3	1	2		1.94022	-0.494698	-0.146026	0.816089	-0.503468
Lo417_ScaglioloMarne	LATE	Flint like	Insubrian	4	1	2		-0.261509	0.685075	0.527953	0.498133	-2.12645
Lo422_SanFermocross	EARLY	Flint		2	1	2		3.52638	0.165218	2.61799	1.96454	2.96548
Lo423_PrecocissimoEPirovano	EARLY	Flint	Microsperma	3	1	2		4.0716	-0.694503	3.1671	1.22304	0.691009
Lo425_CinquantinoSanFermo	EARLY	Flint	Microsperma	1	4	1		-0.079089	2.47183	-3.67195	3.47229	0.935948
Lo427_CinquantinoSanFermo	EARLY	Flint	Microsperma	3	1	2		2.49385	-1.41797	0.195713	0.943022	1.22916
Lo428_CinquantinoSturm	EARLY	Flint	Microsperma	3	1	2		2.4834	-0.650951	1.13216	1.26795	0.401124
Lo429_SacraFamiglia73	EARLY	Flint like	Microsperma	3	1	2		3.64099	-1.74476	1.27594	0.729624	1.47936
Lo43_Scagliolo	MEDIUM	Flint	Insubrian	2	1	2		4.01636	0.965226	0.337832	1.00401	-0.482648
Lo432_SacraFamiglia33	EARLY	Flint	Microsperma	3	1	2		3.65673	-7.8799	0.114339	2.25411	4.3127
Lo434_CinquantinoBianchi	EARLY	Flint	Microsperma	1	1	2		1.40664	-1.3453	-3.26303	4.27066	1.7599
Lo435_CinquantinoBianchi	EARLY	Flint	Microsperma	3	1	2		3.13352	-6.3319	-0.544825	2.24623	3.83134
Lo436_CinquantinoBianchi	EARLY	Flint	Microsperma	3	1	2		3.86326	-1.5418	0.971037	0.919191	1.58821
Lo437_SacraFamiglia24	EARLY	Flint	Microsperma	3	1	2		2.71454	-5.6058	-0.764113	2.5999	3.90129
Lo438_IllAxWiscCC5AxW23	MEDIUM	Flint like	USA	4	4	4		-6.17651	-0.25679	-0.992343	-0.963535	0.00562827
Lo439_CinquantinolocaleChiari	MEDIUM	Flint	Microsperma	3	1	2		3.64752	-1.76156	3.33321	0.329877	1.47021
Lo440_SanPancrazio85	EARLY	Flint like	Microsperma	4	4	2		-2.69881	-1.27451	1.93286	-1.77228	-0.947208
Lo442_ScaglioloMarne	MEDIUM	Flint	Insubrian	4	4	2		-1.32793	-1.48245	1.30349	-1.16252	0.789255
Lo444_TV206Lo30xW32xW187	MEDIUM	Flint	USA	1	2	2		2.75006	3.99976	-0.944109	-0.389168	-0.305674
Lo446_Lo80xLo71	EARLY	Flint	Insubrian	2	2	2		4.62485	1.25481	-3.96967	-3.85235	1.89079
Lo447_Lo5xLo15	MEDIUM	Flint	Insubrian	2	2	2		4.34843	5.10768	-1.68349	-3.40894	2.06865
Lo448_Lo5xLo23	MEDIUM	Flint	Insubrian	2	2	2		6.94651	4.43572	-0.256728	-6.95752	1.78083
Lo449W_DentediCavallo	EARLY	Flint like	White	4	4	4		-4.26423	0.423206	1.80293	-0.065127	1.76127
Lo450W_DentediCavallo	EARLY	Flint like	White	4	4	4		-6.40453	-0.361308	3.01547	-0.000745567	3.1376
Lo451W_Lo1279xLo1183	MEDIUM	Flint like	White	4	4	4		-5.4181	0.544364	0.720695	-0.232147	0.791232
Lo452_Lo5xLo19	MEDIUM	Flint	Insubrian	2	2	2		7.88028	8.45583	0.675245	-10.548	5.46885
Lo453_W32xA375	MEDIUM	Flint like	USA	4	4	4		-7.45483	-1.45377	1.1532	-2.4687	-1.75853
Lo454_SanPancrazio85	MEDIUM	Flint	Microsperma	3	1	2		3.75332	-3.17755	1.02595	2.21817	1.27533
Lo455_NostranodellIsola	MEDIUM	Flint	Insubrian	2	2	2		5.44479	0.209141	0.488052	-0.151272	-1.74437
Lo456_TV206Lo30xW32xW187	MEDIUM	Flint	USA	2	2	2		0.901272	2.80982	-1.31757	-0.736559	0.537285
Lo457_Lo43xLo58	MEDIUM	Flint	Insubrian	2	1	2		6.11613	-0.94041	5.87945	3.65793	-4.82008
Lo458_Lo5xLo32	MEDIUM	Flint	Insubrian	2	2	2		7.5061	6.24922	0.554354	-9.9741	6.31797
Lo459_MaranoVicentino	EARLY	Flint	Microsperma	1	4	1		-0.76085	3.18707	-4.70923	3.79529	0.536646
Lo46_Scagliolo	MEDIUM	Flint	Insubrian	1	4	2		-1.13383	0.686676	-1.06364	1.22586	0.745004
Lo460_SD107xSD105	MEDIUM	Flint	USA	1	4	4		-4.41359	1.51989	-2.88415	1.69864	-0.617591
Lo461_ScaglioloMarne	MEDIUM	Flint like	Insubrian	1	1	2		-0.195963	1.23926	-1.04377	0.647691	-1.57832
Lo462_Oh26xA334	EARLY	Flint	USA	4	4	4		-3.52585	0.47475	-0.074423	0.0427191	0.737706
Lo463_Oh26xSD105	EARLY	Flint like	USA	4	4	4		-4.0247	0.719174	-1.29478	1.23009	0.379171
Lo465_NostrdellIsolaFinardi	MEDIUM	Flint	Insubrian	1	1	2		3.00467	1.93451	-3.02332	2.56113	0.0340489
Lo466_Lo12xLo19	MEDIUM	Flint	Insubrian	2	2	2		4.31071	2.30085	-1.85333	-0.496218	-2.06072
Lo467_Lo12xLo19	MEDIUM	Flint	Insubrian	1	1	1		1.20708	3.2542	-3.60274	2.64186	0.113893
Lo468_Lo18xLo32	MEDIUM	Flint	Insubrian	1	4	1		0.543177	4.14292	-5.05238	2.38419	1.06455
Lo469_NostranodellIsola	EARLY	Flint	Insubrian	2	1	2		4.20296	1.36013	0.913137	2.36234	1.98892
Lo47_Scagliolo	MEDIUM	Flint	Insubrian	1	2	1		2.35209	4.36429	-3.45084	-0.127077	0.532259
Lo470_Agostanello	LATE	Flint like	Insubrian	1	4	1		0.546009	3.50346	-3.43227	3.41819	0.591136
Lo471_GrandiMerano	LATE	Flint		3	1	2		2.30817	-0.560692	0.274993	1.29868	0.728836
Lo472_Lo18xLo19	MEDIUM	Flint	Insubrian	2	2	2		4.82809	6.93787	-2.40695	-2.87394	2.94737
Lo474_Lo33xLo18	MEDIUM	Flint	Insubrian	2	2	2		5.48264	5.47211	1.52495	-2.91655	3.82574
Lo479_Scagliolo	EARLY	Flint	Insubrian	1	1	1		1.43256	2.65014	-1.3823	3.50601	0.947052
Lo480_Giallonelocale	EARLY	Flint		1	1	2		0.990893	1.77034	-1.84256	2.6831	0.291602
Lo481_Spadone	EARLY	Flint		1	1	2		3.74012	0.129729	-0.615168	2.52297	-0.00857976
Lo486_Scagliolo	EARLY	Flint	Insubrian	1	4	2		-1.38836	1.37705	-1.60324	1.68206	0.201111
Lo487_NostranodellIsola	EARLY	Flint	Insubrian	2	2	2		4.27785	2.25808	0.52572	0.114609	-1.06599
Lo488_Scagliolo23A	LATE	Flint like	Insubrian	2	2	2		4.73674	1.72027	0.502107	-2.30154	-2.19324
Lo489_Trenodirugginosa	EARLY	Flint		4	4	4		-2.48002	0.4571	1.05064	1.10145	2.2064
Lo48w_BiancoWimberg	EARLY	Flint	White	4	4	4		-1.56649	-1.01389	3.02563	2.15853	4.13276
Lo491_NostrdellIsolaFinardi	MEDIUM	Flint	Insubrian	2	2	2		4.28883	2.4013	-0.300565	-0.974549	-1.43667
Lo492_Colleoni	LATE	Flint like		4	1	2		-0.818227	-0.156762	1.04453	-0.000442655	-0.23819
Lo494_ScaglioloMarne	MEDIUM	Flint	Insubrian	4	4	2		-2.04143	0.448603	-0.232839	-0.252562	-1.16686
Lo496_Brianzolo	MEDIUM	Flint		1	1	2		0.995891	-0.347043	-1.38202	0.886645	1.39366
Lo497_Fiorentino	MEDIUM	Flint		3	1	2		0.522229	-1.51139	0.185434	1.93666	1.57113
Lo498_Locale	EARLY	Flint like		2	1	2		2.13868	-1.08064	0.52062	-1.49767	0.124201
Lo49w_BiancoWimberg	MEDIUM	Flint	White	4	4	4		-1.15642	-0.162249	2.04529	1.80817	3.72865
Lo5_NostranodellIsola	MEDIUM	Flint	Insubrian	2	2	2		5.87475	0.300746	-1.07226	-0.606592	-3.96774
Lo502_Paesan	EARLY	Flint		2	2	2		3.75041	2.82816	0.629081	-0.426035	0.123127
Lo503_Nostrale	EARLY	Flint		4	1	2		0.0895699	-0.271853	0.870327	2.56861	1.01864
Lo504_Scagliolo	MEDIUM	Flint	Insubrian	2	1	2		3.79215	0.0737512	0.285034	-0.702751	-1.61676
Lo505_Scagliolo	EARLY	Flint	Insubrian	2	2	2		4.89959	4.7965	1.36256	-4.41023	2.03666
Lo506_Lo18xLo19	EARLY	Flint	Insubrian	2	2	2		4.72085	6.12758	-0.157766	-3.74891	3.51877
Lo507_MaranoVicentino	MEDIUM	Flint	Microsperma	3	1	2		1.538	-1.12437	1.46107	-0.155702	0.275092
Lo508_Marano	MEDIUM	Flint	Microsperma	3	1	2		4.15698	-1.0424	2.39455	2.37288	0.407315
Lo509_MaranoVicentino	EARLY	Flint	Microsperma	3	1	2		5.18284	-1.57791	2.08287	-1.35463	0.0995519
Lo50w_BiancoWimberg	MEDIUM	Flint	White	4	4	4		-1.68089	-1.08472	1.54216	2.33048	3.00473
Lo511_Bastardello	EARLY	Flint		4	4	4		-3.685	-2.96104	3.1989	-1.43793	-0.0565052
Lo512_5x190	MEDIUM	Flint like	Insubrian	4	4	4		-5.75386	1.79138	-2.97178	0.301041	-1.47322
Lo516_Trentinella8file	EARLY	Flint like	Microsperma	4	4	4		-3.33368	1.03786	-1.09847	1.18379	0.523608
Lo51w_BiancoOderzo	EARLY	Flint	White	4	4	4		-4.34852	-4.57198	2.22231	0.457715	2.4731
Lo527w_Biancoperla	MEDIUM	Flint	White	4	4	4		-3.68851	-0.657757	1.88566	0.164971	1.89187
Lo528_TV206Lo30xW32xW187	EARLY	Flint	USA	2	2	2		1.47935	4.60366	0.0602746	-6.87869	1.8762
Lo529_Colleoni	EARLY	Flint		1	4	1		-0.6092	3.17862	-5.1581	3.54666	0.290722
Lo530_NostrdellIsolaFinardi	MEDIUM	Flint	Insubrian	1	1	2		3.32514	2.2318	-2.15954	1.56486	-1.30175
Lo531_SorgoBonorivo	EARLY	Flint		3	1	2		1.33448	0.414615	1.22204	1.09761	0.992697
Lo532_TrenodidiCecina	EARLY	Flint		2	1	2		1.9161	1.08402	0.680475	0.608724	0.0898595
Lo534_IPS58025	EARLY	Flint		1	1	2		-0.665163	-0.658375	-0.319916	1.64714	0.322457
Lo536_Ideale	EARLY	Flint		3	1	2		3.37867	0.0150305	1.82933	2.13281	0.992001
Lo537_Pignolettonostranogiall	EARLY	Flint	Insubrian	3	1	2		3.68712	-0.765299	1.72316	1.78663	-0.0196883
Lo53w_BianoOderzo	MEDIUM	Flint	White	1	4	1		-1.99901	0.794399	-2.21402	3.07595	2.1939
Lo541_Zeppetelloditerracalda	EARLY	Flint like		3	1	2		1.95645	-0.541148	-0.852434	1.55022	0.212489
Lo542_Patanaro	EARLY	Flint		2	1	2		3.18641	0.470384	1.73962	2.21007	-0.450394
Lo543_CinquantinoBianchi	EARLY	Flint like	Microsperma	1	1	2		2.87929	0.734396	1.34326	3.75562	1.0278
Lo545_TS36A	EARLY	Flint like		4	4	4		-3.43579	-0.338472	-0.407774	-0.221186	0.559618
Lo548_NostranodelIsolaFinar	MEDIUM	Flint	Insubrian	2	2	2		3.36059	2.42715	-2.54898	0.986501	-1.92171
Lo549_NostranooCalabrese	MEDIUM	Flint		1	1	2		2.01406	1.28935	-2.77889	1.60707	-0.488302
Lo54w_BiancoOderzo	EARLY	Flint	White	1	4	4		-2.90895	0.370196	-1.79988	3.30587	2.56713
Lo550_Locale	MEDIUM	Flint like		1	1	1		1.07574	2.01437	-2.42144	2.82616	0.00689204
Lo551_Trenodi	EARLY	Flint		3	1	2		3.08085	-1.20453	-1.16249	1.23789	-0.376861
Lo552_Turchian5	MEDIUM	Flint		2	2	2		3.95586	5.87946	-2.20597	-3.9414	3.97971
Lo553_TrenodidiCecina	EARLY	Flint		1	4	2		-1.78806	2.08826	-1.29232	0.254853	-0.620669
Lo554	MEDIUM	Flint		4	4	4		-5.51877	-0.663408	0.975311	-0.949241	0.675161
Lo555_Locale	MEDIUM	Flint		4	1	4		-0.740528	0.198426	0.522828	-0.82958	0.17723
Lo557_Pignolettonostrano	LATE	Flint	Insubrian	3	1	2		2.59909	-2.49519	1.30192	0.974606	-0.587333
Lo55w_Wisconsin7	LATE	Flint like	White	4	4	4		-5.76892	-0.99502	1.10095	-1.04025	1.14611
Lo564_CinquantinoMontagnana	EARLY	Flint like	Microsperma	4	4	2		-1.37972	-1.02843	-0.0514527	0.592128	0.931618
Lo565_CinquantinoMontagnana	EARLY	Flint like	Microsperma	4	4	4		-0.316271	-1.01808	1.95634	0.430501	1.44781
Lo567_CinquantinoMontagnana	MEDIUM	Flint	Microsperma	2	2	2		4.9369	1.37469	-0.67899	0.0721487	-6.04756
Lo568_CinquantinoMontagnana	MEDIUM	Flint	Microsperma	2	2	2		6.0281	1.28903	1.35259	-1.76108	-8.69679
Lo56w_BiancoMogliano	EARLY	Flint	White	1	4	1		-2.41127	2.38371	-4.37599	3.33533	0.896511
Lo572_CinquantinoMontagnana	MEDIUM	Flint	Microsperma	2	2	2		5.20465	-1.76163	5.47062	0.799205	-5.26068
Lo573_CinquantinoMontagnana	EARLY	Flint	Microsperma	2	2	2		5.62395	-1.87978	4.1245	0.273794	-4.87803
Lo576_NImaranizzato	EARLY	Flint	Insubrian/Microsperma	3	1	2		2.52014	-1.06463	-0.615489	1.13621	-1.76881
Lo577_NImaranizzato	EARLY	Flint	Insubrian/Microsperma	1	4	2		-2.66097	0.696986	-0.333325	1.44805	0.823501
Lo578_NImaranizzato	EARLY	Flint	Insubrian/Microsperma	3	1	2		3.95248	-2.8095	5.43893	2.26257	4.81391
Lo579_NImaranizzato	EARLY	Flint	Insubrian/Microsperma	3	1	2		3.51899	-0.811662	4.88844	3.91257	3.25498
Lo57w_BiancoMogliano	EARLY	Flint	White	4	4	4		-3.63975	-3.89256	2.82436	0.780382	3.23416
Lo58_Marano	EARLY	Flint	Microsperma	2	1	2		3.42903	-0.449046	3.36951	5.31805	-5.19034
Lo580_NImaranizzato	EARLY	Flint	Insubrian/Microsperma	3	1	2		4.75787	-2.89419	7.18525	3.63526	3.69312
Lo586_NostranodellIsola	MEDIUM	Flint	Insubrian	2	2	2		4.68312	0.0787361	2.16991	-0.243872	-4.77235
Lo587_NostranodellIsola	MEDIUM	Flint	Insubrian	2	2	2		4.06013	-0.231937	1.69198	0.195631	-4.46321
Lo589_NostranodellIsola	MEDIUM	Flint	Insubrian	2	1	2		3.18785	0.653709	2.90962	0.345657	-1.18387
Lo59_Marano	MEDIUM	Flint	Microsperma	2	1	2		5.71172	-1.86119	6.44319	5.2577	-7.07365
Lo592_Marano	EARLY	Flint	Insubrian/Microsperma	3	1	2		3.18411	-1.68479	3.11113	1.73252	1.72142
Lo593_NImaranizzato	MEDIUM	Flint	Insubrian/Microsperma	2	1	2		3.3531	-1.01206	4.21276	-0.368134	-1.05334
Lo594_NImaranizzato	MEDIUM	Flint	Insubrian/Microsperma	2	1	2		2.52643	1.19626	-0.0502187	1.99866	-2.54631
Lo6_NostranodellIsola	EARLY	Flint	Insubrian	1	4	1		0.857421	2.75391	-4.90467	3.26735	-0.117767
Lo60_Marano	EARLY	Flint	Microsperma	2	1	2		1.24442	-0.824951	1.77183	0.319187	0.423239
Lo608_Mandello	MEDIUM	Flint like	Microsperma	1	4	2		-2.091	1.46147	-1.95428	0.393525	-0.88215
Lo611_Mandello	MEDIUM	Flint like	Microsperma	4	4	2		-4.61099	-0.739712	2.56677	-1.73697	-0.849472
Lo615_Lierna	MEDIUM	Flint	Microsperma	2	1	2		2.38951	0.763672	3.56478	-1.03741	-0.4938
Lo616_Lierna	LATE	Flint		4	1	2		-0.488856	0.790916	-0.165128	-0.705459	-0.758955
Lo62w_BiancoPiavetipoScagl	EARLY	Flint	White	4	4	4		-3.75331	-0.54428	3.21534	1.10525	2.82349
Lo631_Giallonostrano	LATE	Flint		1	1	2		1.22383	1.75091	0.256022	0.916612	0.899802
Lo64_ScagliolinoGV	MEDIUM	Flint	Insubrian	3	3	3		4.41665	-6.82824	-4.29959	-1.42367	1.68948
Lo65_ScagliolinoGV	MEDIUM	Flint	Insubrian	3	3	3		4.47009	-6.22919	-5.97737	-2.03559	0.281338
Lo66_ScagliolinoGV	MEDIUM	Flint	Insubrian	3	3	3		5.89929	-8.59197	-5.34161	-4.40138	0.290014
Lo67_ScagliolinoGV	MEDIUM	Flint	Insubrian	3	3	3		3.22367	-3.86684	-5.78614	-1.36454	-0.22852
Lo69A_Scagliolo	MEDIUM	Flint	Insubrian	4	4	2		-1.43609	0.176836	0.347674	-0.596477	-1.39659
Lo70_NostranodellIsola	MEDIUM	Flint	Insubrian	2	2	2		5.64168	7.19852	-1.30296	-6.78022	4.66626
Lo71_NostranodellIsola	MEDIUM	Flint	Insubrian	3	3	3		4.90144	-9.70915	-5.57351	-3.33826	0.408094
Lo72_ScagliolinoGVpr	MEDIUM	Flint	Insubrian	3	3	3		5.51474	-9.81977	-6.13816	-3.24851	-0.343942
Lo73_ScagliolinoGVpr	EARLY	Flint	Insubrian	3	3	3		4.16367	-8.29727	-4.45061	-2.39961	-0.730942
Lo74_ScagliolinoGVpr	MEDIUM	Flint	Insubrian	3	3	3		4.09269	-9.25836	-4.39957	-2.34693	-0.164041
Lo79_ScagliolinoGV	MEDIUM	Flint	Insubrian	3	3	3		4.48205	-10.807	-3.41773	-1.98336	2.09185
Lo7A_NostranodellIsola	EARLY	Flint	Insubrian	4	4	1		-6.03844	0.851704	-0.873208	0.602493	0.0137495
Lo8_NostranodellIsola	EARLY	Flint	Insubrian	1	4	1		0.698141	3.00431	-5.32932	3.21671	0.197425
Lo80_ScagliolinoGV	EARLY	Flint	Insubrian	3	3	3		4.77247	-5.57017	-1.2613	-2.64699	-1.02399
Lo82_Marano	EARLY	Flint	Microsperma	3	1	2		4.9566	-1.83719	2.82932	-0.0823887	-0.345735
Lo83_ScaglioloColleoniMarne	MEDIUM	Flint	Insubrian	4	1	2		0.102231	-1.71788	0.514159	-1.20561	-2.04052
Lo84_ScaglioloColleoniMarne	MEDIUM	Flint	Insubrian	4	4	2		-1.48744	0.408855	2.38608	-1.51419	-1.07261
Lo863_NostranodellIsola	MEDIUM	Flint	Insubrian	2	2	2		5.43712	0.311571	2.06017	-1.15311	-1.86857
Lo88_ScaglioloColleoniMarne	MEDIUM	Flint	Insubrian	4	1	2		0.313985	-0.277063	-0.368	-1.56695	-1.331
Lo89_ScagliolinoGVpr	EARLY	Flint	Insubrian	3	3	3		4.77215	-8.5507	-6.4881	-2.9772	-0.485231
Lo90_ScagliolinoGVpr	EARLY	Flint	Insubrian	3	3	3		5.31724	-11.0796	-5.65487	-3.47408	-0.0633402
Lo92_ScagliolinoGVpr	MEDIUM	Flint	Insubrian	3	3	3		4.84644	-7.59512	-4.22315	-3.31568	-0.529626
Lo95_Scagliolo	MEDIUM	Flint	Insubrian	2	1	2		4.09763	0.692065	-0.160623	1.10934	-1.1368
Lo96_NostranodellIsola	n.d.	Flint	Insubrian	1	2	1		1.79158	5.70615	-4.66392	0.578734	2.08476
Lo963	LATE	Flint		2	2	2		4.61445	0.177671	1.18828	-0.652991	-1.13824
